# Supplementary material for: The Microbiology of Non-aeruginosa Pseudomonas Isolated From Adults With Cystic Fibrosis: Criteria to Help Determine the Clinical Significance of Non-aeruginosa Pseudomonas in CF Lung Pathology
Source: Br J Biomed Sci. 2022 Jun 8;79:10468. doi: 10.3389/bjbs.2022.10468 (PMC9302546; doi:10.3389/bjbs.2022.10468)
Supplement: Supplementary file 11 [file datasheet3.xlsx]

## Sheet: Sheet1
Supplementary Materials 3: Pseudomonas species names with standing in Nomenclature
Pseudomonas species name
(taken from LPSN - List of Prokaryotic names with Standing in Nomenclature: https://lpsn.dsmz.de/genus/pseudomonas)
Pseudomonas abietaniphila
Pseudomonas abyssi
"Pseudomonas acephalitica"
"Pseudomonas acidophila"
Pseudomonas acidovorans
"Candidatus Pseudomonas adelgestsugas"
Pseudomonas aeruginosa
"Pseudomonas aestus"
Pseudomonas aestusnigri
Pseudomonas agarici
Pseudomonas akapageensis
"Pseudomonas akappagea"
Pseudomonas alcaligenes
Pseudomonas alcaliphila
"Pseudomonas alginovora"
"Pseudomonas alkylphenolia"
Pseudomonas alkylphenolica
Pseudomonas allii
"Pseudomonas alliivorans"
Pseudomonas allokribbensis
Pseudomonas alloputida
Pseudomonas aminovorans
Pseudomonas amygdali
"Pseudomonas amyloderamosa"
Pseudomonas anatoliensis
"Pseudomonas andersonii"
Pseudomonas andropogonis
Pseudomonas anguilliseptica
Pseudomonas antarctica
Pseudomonas antimicrobica
Pseudomonas arcuscaelestis
Pseudomonas argentinensis
Pseudomonas arsenicoxydans
Pseudomonas asiatica
Pseudomonas asplenii
Pseudomonas asturiensis
Pseudomonas asuensis
Pseudomonas atacamensis
Pseudomonas atagonensis
"Pseudomonas atagosis"
Pseudomonas aurantiaca
Pseudomonas aureofaciens
Pseudomonas avellanae
Pseudomonas avenae
Pseudomonas aylmerense
Pseudomonas aylmerensis
"Pseudomonas azelaica"
Pseudomonas azotifigens
Pseudomonas azotoformans
Pseudomonas baetica
Pseudomonas balearica
Pseudomonas baltica
"Pseudomonas bathycetes"
"Pseudomonas batumici"
Pseudomonas bauzanensis
Pseudomonas beijerinckii
Pseudomonas benzenivorans
Pseudomonas beteli
Pseudomonas betle
Pseudomonas bijieensis
Pseudomonas bohemica
Pseudomonas borbori
"Pseudomonas borealis"
Pseudomonas boreopolis
Pseudomonas brassicacearum
Pseudomonas brassicae
Pseudomonas brenneri
Pseudomonas bubulae
"Pseudomonas butanovora"
Pseudomonas caeni
Pseudomonas campi
Pseudomonas canadensis
Pseudomonas canavaninivorans
Pseudomonas cannabina
"Pseudomonas capeferrum"
Pseudomonas capsici
Pseudomonas carbonaria
"Pseudomonas carboxydoflava"
Pseudomonas carboxydohydrogena
"Pseudomonas carboxydovorans"
Pseudomonas caricapapayae
Pseudomonas carnis
"Pseudomonas carrageenovora"
Pseudomonas caryophylli
Pseudomonas caspiana
Pseudomonas cattleyae
"Pseudomonas caviae"
Pseudomonas cedrella
Pseudomonas cedrina
"Pseudomonas cellulosa"
Pseudomonas cepacia
Pseudomonas cerasi
Pseudomonas chengduensis
Pseudomonas chloritidismutans
Pseudomonas chlororaphis
"Pseudomonas chromatophila"
Pseudomonas cichorii
Pseudomonas cissicola
Pseudomonas citronellolis
"Pseudomonas clemancea"
Pseudomonas cocovenenans
Pseudomonas coleopterorum
Pseudomonas composti
Pseudomonas congelans
Pseudomonas corrugata
Pseudomonas costantinii
Pseudomonas cremoricolorata
Pseudomonas cremoris
"Pseudomonas creosotensis"
"Pseudomonas crudilactis"
Pseudomonas cuatrocienegasensis
Pseudomonas cyclaminis
Pseudomonas daroniae
Pseudomonas deceptionensis
Pseudomonas defluvii
Pseudomonas delafieldii
Pseudomonas delhiensis
"Pseudomonas diazotrophicus"
Pseudomonas diminuta
"Pseudomonas dissolvens"
"Pseudomonas diterpeniphila"
Pseudomonas donghuensis
Pseudomonas doudoroffii
Pseudomonas dryadis
Pseudomonas duriflava
Pseudomonas echinoides
Pseudomonas edaphica
"Pseudomonas elodea"
Pseudomonas elongata
Pseudomonas endophytica
Pseudomonas entomophila
"Pseudomonas eucalypticola"
Pseudomonas extremaustralis
Pseudomonas extremorientalis
Pseudomonas facilis
Pseudomonas ficuserectae
Pseudomonas fildesensis
Pseudomonas flava
Pseudomonas flavescens
Pseudomonas flectens
Pseudomonas flexibilis
Pseudomonas floridensis
Pseudomonas fluorescens
Pseudomonas fluvialis
"Pseudomonas foliumensis"
Pseudomonas formosensis
Pseudomonas fragi
Pseudomonas frederiksbergensis
"Pseudomonas fulgida"
Pseudomonas fulva
Pseudomonas furukawaii
Pseudomonas fuscovaginae
Pseudomonas gallaeciensis
Pseudomonas gelidicola
Pseudomonas geniculata
Pseudomonas gessardii
"Pseudomonas gingeri"
Pseudomonas gladioli
Pseudomonas glareae
Pseudomonas glathei
Pseudomonas glumae
Pseudomonas glycinae
Pseudomonas gozinkensis
Pseudomonas graminis
Pseudomonas granadensis
"Pseudomonas gregormendelii"
Pseudomonas grimontii
Pseudomonas guangdongensis
Pseudomonas guariconensis
"Pseudomonas guezennei"
Pseudomonas guguanensis
Pseudomonas guineae
Pseudomonas guryensis
Pseudomonas haemolytica
"Pseudomonas halodenitrificans"
"Pseudomonas halodurans"
Pseudomonas halophila
"Pseudomonas halosaccharolytica"
"Pseudomonas halosensibilis"
Pseudomonas helleri
Pseudomonas helmanticensis
Pseudomonas hibiscicola
Pseudomonas huaxiensis
Pseudomonas humi
"Pseudomonas hunanensis"
Pseudomonas hussainii
"Pseudomonas hutmensis"
Pseudomonas huttiensis
"Pseudomonas hydrogenothermophila"
"Pseudomonas hydrogenovora"
Pseudomonas hydrolytica
Pseudomonas indica
Pseudomonas indigofera
"Pseudomonas indoloxydans"
Pseudomonas inefficax
Pseudomonas iners
Pseudomonas iridis
Pseudomonas izuensis
Pseudomonas japonica
Pseudomonas jessenii
"Pseudomonas jilinensis"
"Pseudomonas jinanensis"
Pseudomonas jinjuensis
Pseudomonas juntendi
Pseudomonas kairouanensis
Pseudomonas karstica
Pseudomonas khazarica
Pseudomonas kielensis
Pseudomonas kilonensis
"Pseudomonas kingii"
Pseudomonas kirkiae
Pseudomonas kitaguniensis
Pseudomonas knackmussii
Pseudomonas koreensis
"Pseudomonas kribbensis"
Pseudomonas kunmingensis
Pseudomonas kuykendallii
Pseudomonas lactis
Pseudomonas lactucae
Pseudomonas lalkuanensis
Pseudomonas lalucatii
Pseudomonas lanceolata
"Pseudomonas laoshanensis"
Pseudomonas laurentiana
Pseudomonas laurylsulfatiphila
Pseudomonas laurylsulfativorans
Pseudomonas laurylsulfatophila
Pseudomonas laurylsulfatovorans
Pseudomonas lemoignei
Pseudomonas leptonychotis
Pseudomonas libanensis
Pseudomonas lini
Pseudomonas linyingensis
Pseudomonas litoralis
"Pseudomonas lopnurensis"
"Pseudomonas lubricans"
Pseudomonas lundensis
Pseudomonas lurida
Pseudomonas lutea
Pseudomonas luteola
Pseudomonas mallei
Pseudomonas maltophilia
Pseudomonas mandelii
Pseudomonas mangiferae
Pseudomonas mangrovi
Pseudomonas marginalis
Pseudomonas marina
Pseudomonas marincola
"Pseudomonas massiliensis"
Pseudomonas matsuisoli
Pseudomonas mediterranea
"Pseudomonas melanogenum"
Pseudomonas meliae
Pseudomonas mendocina
Pseudomonas mephitica
Pseudomonas meridiana
"Pseudomonas mesoacidophila"
Pseudomonas mesophilica
"Pseudomonas methanolica"
"Pseudomonas methylotropha"
"Pseudomonas mevalonii"
Pseudomonas migulae
Pseudomonas mixta
Pseudomonas mohnii
Pseudomonas monteilii
Pseudomonas moorei
Pseudomonas moraviensis
Pseudomonas mosselii
Pseudomonas mucidolens
Pseudomonas mucoides
Pseudomonas multiresinivorans
"Pseudomonas multiresinovorans"
"Pseudomonas multivorans"
Pseudomonas nabeulensis
"Pseudomonas nanhaiensis"
"Pseudomonas natriegens"
Pseudomonas nautica
Pseudomonas neuropathica
Pseudomonas neustonica
Pseudomonas nicosulfuronedens
Pseudomonas nitritireducens
Pseudomonas nitrititolerans
Pseudomonas nitroreducens
Pseudomonas nosocomialis
Pseudomonas oceani
"Pseudomonas ogarae"
Pseudomonas oleovorans
Pseudomonas orientalis
"Pseudomonas oryzae"
Pseudomonas oryzihabitans
"Pseudomonas oryziphila"
Pseudomonas otitidis
Pseudomonas ovata
Pseudomonas pachastrellae
Pseudomonas palleroniana
Pseudomonas palleronii
"Pseudomonas palmensis"
Pseudomonas panacis
Pseudomonas panipatensis
Pseudomonas paracarnis
Pseudomonas parafulva
Pseudomonas paralactis
Pseudomonas paraversuta
Pseudomonas paucimobilis
Pseudomonas pelagia
Pseudomonas peli
Pseudomonas perfectomarina
"Pseudomonas perfectomarinus"
Pseudomonas persica
Pseudomonas pertucinogena
Pseudomonas pharmacofabricae
Pseudomonas pharmafabricae
Pseudomonas phenazinium
Pseudomonas phragmitis
Pseudomonas pickettii
Pseudomonas pictorum
"Pseudomonas piscicida"
Pseudomonas pisciculturae
Pseudomonas piscis
Pseudomonas piscium
"Pseudomonas piscium"
Pseudomonas plantarii
Pseudomonas plecoglossicida
Pseudomonas poae
Pseudomonas pohangensis
Pseudomonas populi
"Pseudomonas pratensis"
Pseudomonas profundi
Pseudomonas prosekii
"Pseudomonas proteamaculans"
Pseudomonas protegens
Pseudomonas proteolytica
Pseudomonas pseudoalcaligenes
Pseudomonas pseudoflava
Pseudomonas pseudomallei
Pseudomonas psychrophila
Pseudomonas psychrotolerans
Pseudomonas punonensis
Pseudomonas putida
Pseudomonas pyrrocinia
"Pseudomonas qingdaonensis"
Pseudomonas quercus
Pseudomonas radiora
"Pseudomonas raguenesii"
"Pseudomonas reactans"
Pseudomonas reidholzensis
Pseudomonas reinekei
"Pseudomonas reptilivora"
Pseudomonas resinovorans
"Pseudomonas rhizophila"
Pseudomonas rhizoryzae
Pseudomonas rhizosphaerae
"Pseudomonas rhizovicinus"
Pseudomonas rhodesiae
Pseudomonas rhodos
Pseudomonas rubrilineans
Pseudomonas rubrisubalbicans
Pseudomonas sabulinigri
Pseudomonas saccharophila
Pseudomonas sagittaria
Pseudomonas salegens
Pseudomonas salina
"Pseudomonas salinaria"
Pseudomonas saliphila
Pseudomonas salomonii
Pseudomonas saponiphila
"Pseudomonas saudimassiliensis"
"Pseudomonas saudiphocaensis"
Pseudomonas savastanoi
Pseudomonas saxonica
Pseudomonas schmalbachii
"Pseudomonas sediminis"
Pseudomonas segetis
Pseudomonas seleniipraecipitans
Pseudomonas seleniipraecipitatus
Pseudomonas sesami
"Pseudomonas shigelloides"
Pseudomonas shirazica
Pseudomonas sichuanensis
"Pseudomonas siderocapsa"
"Pseudomonas sihuiensis"
Pseudomonas silesiensis
Pseudomonas simiae
Pseudomonas sivasensis
Pseudomonas solanacearum
Pseudomonas soli
"Pseudomonas songnenensis"
Pseudomonas spelaei
Pseudomonas spinosa
Pseudomonas stanieri
"Pseudomonas stewarti"
Pseudomonas straminae
Pseudomonas straminea
Pseudomonas stutzeri
Pseudomonas synxantha
Pseudomonas syringae
Pseudomonas syzygii
Pseudomonas taeanensis
Pseudomonas taeniospiralis
Pseudomonas taetrolens
Pseudomonas taiwanensis
"Pseudomonas tamsuii"
Pseudomonas tarimensis
"Pseudomonas teessidea"
Pseudomonas testosteroni
"Pseudomonas thermocarboxydovorans"
Pseudomonas thermotolerans
Pseudomonas thivervalensis
"Pseudomonas thomasii"
Pseudomonas tianjinensis
Pseudomonas tohonis
Pseudomonas tolaasii
Pseudomonas toyotomiensis
Pseudomonas tremae
"Pseudomonas triticumensis"
Pseudomonas trivialis
Pseudomonas tructae
Pseudomonas tuomuerensis
Pseudomonas turukhanskensis
Pseudomonas typographi
Pseudomonas ullengensis
Pseudomonas umsongensis
Pseudomonas urumqiensis
Pseudomonas vancouverensis
Pseudomonas veronii
Pseudomonas versuta
Pseudomonas vesicularis
Pseudomonas viciae
Pseudomonas viridiflava
Pseudomonas vranovensis
"Pseudomonas vulgaris"
Pseudomonas wadenswilerensis
Pseudomonas weihenstephanensis
"Pseudomonas wenzhouensis"
Pseudomonas woodsii
"Pseudomonas xantholysinigenes"
Pseudomonas xanthomarina
Pseudomonas xiamenensis
Pseudomonas xinjiangensis
Pseudomonas xionganensis
Pseudomonas yamanorum
"Pseudomonas yangmingensis"
Pseudomonas yangonensis
"Pseudomonas zeae"
Pseudomonas zeshuii
Pseudomonas zhaodongensis
